# Supplementary material for: Dissociating Autoantibody Responses against Ro52 Antigen in Patients with Anti-Synthetase or Anti-MDA5 Antibodies
Source: Diagnostics (Basel). 2023 Dec 8;13(24):3621. doi: 10.3390/diagnostics13243621 (PMC10742448; doi:10.3390/diagnostics13243621)
Supplement: Supplementary file 1 [file diagnostics-13-03621-s001.zip]

Archive with 1 entries (1 files):
- diagnostics-2732684-supplementary.pdf
